# Supplementary material for: Problem-Solving and Behavioural Activation for Young Mothers with Depression in Harare, Zimbabwe: A Mixed-Methods Case Series
Source: Epidemiologia (Basel). 2025 Nov 3;6(4):72. doi: 10.3390/epidemiologia6040072 (PMC12641939; doi:10.3390/epidemiologia6040072)
Supplement: Supplementary file 1 [file epidemiologia-06-00072-s001.zip]

Archive with 2 entries (2 files):
- Table S1-Case series qualitative interview.pdf
- Table S2-Cultural adaptations of PST and BA.pdf
